# Supplementary material for: A General Model of Codon Bias Due to GC Mutational Bias
Source: PLoS One. 2010 Oct 27;5(10):e13431. doi: 10.1371/journal.pone.0013431 (PMC2965080; doi:10.1371/journal.pone.0013431)
Supplement: Table S1 — Tables of codon usage variance from model for human genes, plant and prokaryote genomes. (0.08 MB XLS) [file pone.0013431.s007.xls]

## Sheet: README
This spreadsheet contains supplemental data for the publication Palidwor et al, 2010.
The codon tabs for prokaryote, plant and human have the following columns
codon:	the codon represented by the row
genes/genomes:	The number of genes/genomes used to calculate the row. This only varies for human as we require at least 10 of the given amino acid per gene to include in the calculation
model_variance:	The variance of the observed data from the model
variance_explained:	The proportion of variance explained by the model
codon_count:	total count of codons used in the calcuation
correlation_coeff:	Correlation coefficient of codon proportion vs gc3
harvey:	Harvey-Collier test statistic
harveyp:	Harvey-Collier p-value
The model tabs for prokaryote, plant and human have the following columns
aa	The amino acid represented by the row
modelname	The model associated with the amino acid (see table of model solutions in publication)
codon_count	The number of codons used to calculate the row
variance_explained	The proportion of variance explained b
	**Note that in addition to the ser4 and ser2 solutions referenced in the publication, we have added a "ser" model based on an analogous linear model of serine usage where GC ending ser codons are predicted to have a usage of B/3 and A/T ending ser codons should have a usage of (1-B)/3.

## Sheet: prokaryotic model
aa	modelname	codon_count	variance
phe	AT	10988263	0.898194
phe	GC	12013093	0.898194
tyr	AT	9201253	0.742213
tyr	GC	12013093	0.898194
his	AT	6178184	0.706132
his	GC	6316853	0.706132
gln	AT	9051291	0.861245
gln	GC	12741003	0.861245
asn	AT	11057828	0.910921
asn	GC	10469487	0.910921
lys	AT	15857845	0.839228
lus	GC	12101933	0.839228
asp	AT	16215879	0.886814
asp	GC	15956872	0.886814
glu	AT	19825452	0.679834
glu	GC	15923811	0.679834
cys	AT	2211343	0.889821
cys	GC	3447583	0.90041
ile	ile_AT	18891320	0.922131
ile	ile_GC	16372164	0.878961
val	AT	14834280	0.95591
val	GC	27876359	0.95591
pro	AT	9187802	0.922166
pro	GC	17904668	0.922166
thr	AT	10969085	0.942766
thr	GC	20690712	0.942766
ala	AT	18984535	0.95254
ala	GC	40427712	0.95254
gly	AT	17368030	0.916507
gly	GC	27604982	0.916507
arg	0xGC	3344449	0.720442
arg	1xGC	12287867	0.394798
arg	2xGC	20631556	0.892482
leu	0xGC	9114156	0.92008
leu	1xGC	18968003	0.762031
leu	2xGC	32576166	0.948882
ser	AT	14068344	0.501146
ser	GC	20994445	0.501146
ser4	AT	9301232	0.639434
ser4	GC	12729104	0.639434
ser2	AT	4767112	0.916267
ser2	GC	8265341	0.916267

## Sheet: prokaryotic codon
codon	genomes	model_variance	variance_explained	codon_count	correlation_coeff	harvey	harveyp
phe TTT (AT)	897	0.00761175	0.898194	10988263	-0.950733	8.29812	3.87491e-16
phe TTC (GC)	897	0.00761175	0.898194	12013093	0.950733	8.29812	3.87491e-16
tyr TAT (AT)	897	0.0131458	0.742213	9201253	-0.880064	2.27801	0.022961
tyr TAC (GC)	897	0.0131458	0.742213	7867529	0.880064	2.27801	0.022961
his CAT (AT)	897	0.0128061	0.706132	6178184	-0.881186	2.05277	0.0403855
his CAC (GC)	897	0.0128061	0.706132	6316853	0.881186	2.05277	0.0403855
gln CAA (AT)	897	0.0102737	0.861245	9051291	-0.929371	2.88785	0.00397236
gln CAG (GC)	897	0.0102737	0.861245	12741003	0.929371	2.88785	0.00397236
asn AAT (AT)	897	0.00491054	0.910921	11057828	-0.956487	1.54423	0.122887
asn AAC (GC)	897	0.00491054	0.910921	10469487	0.956487	1.54423	0.122887
lys AAA (AT)	897	0.0111994	0.839228	15857845	-0.916142	8.03093	3.03895e-15
lys AAG (GC)	897	0.0111994	0.839228	12101933	0.916142	8.03093	3.03895e-15
asp GAT (AT)	897	0.00611067	0.886814	16215879	-0.945491	7.50025	1.53528e-13
asp GAC (GC)	897	0.00611067	0.886814	15956872	0.945491	7.50025	1.53528e-13
glu GAA (AT)	897	0.0131675	0.679834	19825452	-0.87809	3.43494	0.000619946
glu GAG (GC)	897	0.0131675	0.679834	15923811	0.87809	3.43494	0.000619946
cys TGT (AT)	897	0.00646366	0.889821	2211343	-0.944318	1.02488	0.305699
cys TGC (GC)	897	0.00585651	0.90041	3447583	0.949631	0.757318	0.449059
ile ATT (AT)	897	0.011036	0.714774	13168072	-0.866993	15.1486	2.59491e-46
ile ATA (AT)	897	0.0144261	0.407991	5723248	-0.667414	5.62982	2.41485e-08
ile ATC (GC)	897	0.0063499	0.922131	16372164	0.96205	9.14481	3.93903e-19
val GTT (AT)	897	0.00308233	0.867932	8744470	-0.94568	4.12819	3.99838e-05
val GTA (AT)	897	0.00281142	0.831535	6089810	-0.911997	7.44486	2.28185e-13
val GTC (GC)	897	0.00401835	0.810529	12471508	0.904055	1.46229	0.144013
val GTG (GC)	897	0.00524638	0.763573	15404851	0.876924	3.81049	0.000148185
pro CCT (AT)	897	0.00312212	0.854381	4590218	-0.931348	0.114387	0.908957
pro CCA (AT)	897	0.00601713	0.771353	4597584	-0.891674	0.751095	0.452793
pro CCC (GC)	897	0.00519758	0.670071	6619106	0.828107	0.499467	0.617574
pro CCG (GC)	897	0.0117367	0.705093	11285562	0.887665	0.151344	0.879739
thr ACT (AT)	897	0.00298713	0.85238	5227150	-0.927246	5.88759	5.54075e-09
thr ACA (AT)	897	0.00338867	0.841919	5741935	-0.923713	3.68673	0.000240843
thr ACC (GC)	897	0.0096749	0.736466	12335617	0.901886	2.63677	0.00851513
thr ACG (GC)	897	0.00714497	0.536145	8355095	0.760114	3.69241	0.000235609
ala GCT (AT)	897	0.00309092	0.85765	9025169	-0.934102	1.30996	0.190545
ala GCA (AT)	897	0.00269753	0.849017	9959366	-0.921804	2.99899	0.00278381
ala GCC (GC)	897	0.00491146	0.812106	21341987	0.918691	2.48729	0.0130535
ala GCG (GC)	897	0.00511069	0.710839	19085725	0.844915	0.916997	0.359391
gly GGT (AT)	897	0.00519701	0.707179	10125504	-0.842765	6.3518	3.38383e-10
gly GGA (AT)	897	0.0070652	0.613696	7242526	-0.789201	8.51898	6.76987e-17
gly GGC (GC)	897	0.0111531	0.737899	20415518	0.926073	1.47263	0.141204
gly GGG (GC)	897	0.0113962	-2.02151	7189464	0.455451	6.5416	1.02317e-10
arg AGA (0xGC)	897	0.0111418	0.720442	3344449	-0.786058	17.2913	5.20785e-58
arg CGT (1xGC)	897	0.0112209	0.295169	6181904	-0.514716	12.1383	1.7063e-31
arg CGA (1xGC)	897	0.00193649	0.14149	2530646	-0.442791	9.50246	1.82272e-20
arg AGG (1xGC)	897	0.00876041	0.0425821	2328501	-0.208238	4.32768	1.67691e-05
arg CGC (2xGC)	897	0.00954298	0.733913	14023053	0.877335	0.376511	0.706627
arg CGG (2xGC)	897	0.00574104	0.579894	6608503	0.826953	2.90463	0.00376745
leu TTA (0xGC)	897	0.00307146	0.92008	9114156	-0.9154	21.8497	3.87566e-85
leu CTT (1xGC)	897	0.00363621	0.444307	7454352	-0.691152	11.8096	5.19488e-30
leu CTA (1xGC)	897	0.00164042	0.375194	3264509	-0.766195	7.3791	3.64087e-13
leu TTG (1xGC)	897	0.00246537	0.434565	8249142	-0.408619	16.3285	1.18959e-52
leu CTC (2xGC)	897	0.00604507	0.601454	11017176	0.818006	3.48587	0.000514402
leu CTG (2xGC)	897	0.0127278	0.736794	21558990	0.913415	1.16559	0.244091
ser TCC (GC)	897	0.00312444	0.657411	5747338	0.811169	0.686105	0.492825
ser TCG (GC)	897	0.00430824	0.717519	6981766	0.878371	6.63191	5.72962e-11
ser TCT (AT)	897	0.00170238	0.838807	4722792	-0.928418	2.02344	0.0433246
ser TCA (AT)	897	0.00162037	0.823799	4578440	-0.911083	0.659534	0.509723
ser AGC (GC)	897	0.00309685	0.654772	8265341	0.80983	6.02464	2.47445e-09
ser AGT (AT)	897	0.00107608	0.855637	4767112	-0.925007	3.65049	0.000276925
ser4 TCC (GC)	897	0.00597768	0.702407	5747338	0.83812	2.39845	0.0166688
ser4 TCG (GC)	897	0.00936149	0.731592	6981766	0.89127	5.47657	5.6375e-08
ser4 TCT (AT)	897	0.00340887	0.861302	4722792	-0.945853	2.14178	0.0324811
ser4 TCA (AT)	897	0.00404297	0.820309	4578440	-0.913015	2.66912	0.00774297
ser2 AGC (GC)	897	0.00454797	0.916267	8265341	0.959581	5.25731	1.82941e-07
ser2 AGT (AT)	897	0.00454797	0.916267	4767112	-0.959581	5.25731	1.82941e-07

## Sheet: plant model
phe	AT	2594593	0.822663
phe	GC	2905632	0.822663
tyr	AT	1870051	0.806611
tyr	GC	2905632	0.822663
his	AT	1784746	0.818221
his	GC	1509844	0.818221
gln	AT	2540964	0.697546
gln	GC	2537456	0.697546
asn	AT	2842844	0.81354
asn	GC	2818743	0.81354
lys	AT	3353480	0.779208
lus	GC	4528104	0.779208
asp	AT	4314822	0.875277
asp	GC	3185110	0.875277
glu	AT	4111542	0.831822
glu	GC	4611173	0.831822
cys	AT	1115436	0.724191
cys	GC	1193908	0.709966
ile	ile_AT	4318096	0.817576
ile	ile_GC	2697546	0.689224
val	AT	4046369	0.923675
val	GC	4925598	0.923675
pro	AT	4313479	0.874202
pro	GC	2944543	0.874202
thr	AT	4021832	0.860805
thr	GC	3240293	0.860805
ala	AT	5615206	0.883985
ala	GC	4917463	0.883985
gly	AT	5150990	0.82018
gly	GC	4186564	0.82018
arg	0xGC	1941778	0.624108
arg	1xGC	4008656	0.436489
arg	2xGC	2351844	0.825614
leu	0xGC	1490706	0.476075
leu	1xGC	6548104	0.709351
leu	2xGC	4715407	0.927357
ser	AT	6278147	0.479974
ser	GC	5188879	0.479974
ser4	AT	4678203	0.625838
ser4	GC	3410580	0.625838
ser2	AT	1599944	0.850987
ser2	GC	1778299	0.850987

## Sheet: plant codon
codon	genomes	model_variance	variance_explained	codon_count	correlation_coeff	harvey	harveyp
phe TTT (AT)	196	0.00364564	0.822663	2594593	-0.907539	3.59424	0.000413007
phe TTC (GC)	196	0.00364564	0.822663	2905632	0.907539	3.59424	0.000413007
tyr TAT (AT)	196	0.00452471	0.806611	1870051	-0.901679	1.36615	0.173481
tyr TAC (GC)	196	0.00452471	0.806611	2040582	0.901679	1.36615	0.173481
his CAT (AT)	196	0.0037956	0.818221	1784746	-0.905254	0.752991	0.452373
his CAC (GC)	196	0.0037956	0.818221	1509844	0.905254	0.752991	0.452373
gln CAA (AT)	196	0.00647623	0.697546	2540964	-0.835517	1.41036	0.160044
gln CAG (GC)	196	0.00647623	0.697546	2537456	0.835517	1.41036	0.160044
asn AAT (AT)	196	0.00470782	0.81354	2842844	-0.909763	3.0397	0.00269663
asn AAC (GC)	196	0.00470782	0.81354	2818743	0.909763	3.0397	0.00269663
lys AAA (AT)	196	0.00406637	0.779208	3353480	-0.88374	0.969865	0.333328
lys AAG (GC)	196	0.00406637	0.779208	4528104	0.88374	0.969865	0.333328
asp GAT (AT)	196	0.00297264	0.875277	4314822	-0.944635	1.04243	0.298516
asp GAC (GC)	196	0.00297264	0.875277	3185110	0.944635	1.04243	0.298516
glu GAA (AT)	196	0.00309123	0.831822	4111542	-0.912162	1.07011	0.285905
glu GAG (GC)	196	0.00309123	0.831822	4611173	0.912162	1.07011	0.285905
cys TGT (AT)	196	0.00696154	0.724191	1115436	-0.853268	1.94109	0.0537038
cys TGC (GC)	196	0.00747922	0.709966	1193908	0.844896	1.42758	0.155029
ile ATT (AT)	196	0.00342048	0.66563	2819055	-0.845016	0.0979585	0.922067
ile ATA (AT)	196	0.00287112	0.560625	1499041	-0.766093	0.855954	0.393085
ile ATC (GC)	196	0.00467344	0.817576	2697546	0.920882	0.627106	0.531331
val GTT (AT)	196	0.00294098	0.737301	2854297	-0.917697	0.982426	0.32712
val GTA (AT)	196	0.00157095	0.373973	1192072	-0.776247	2.162	0.0318488
val GTC (GC)	196	0.0052416	0.54215	2247969	0.755221	0.802095	0.423485
val GTG (GC)	196	0.0063823	0.318737	2677629	0.570084	0.660933	0.509443
pro CCT (AT)	196	0.00409503	0.537818	2211535	-0.736605	0.634815	0.526301
pro CCA (AT)	196	0.00497672	0.542025	2101944	-0.750995	2.3509	0.0197369
pro CCC (GC)	196	0.0036491	0.594021	1405766	0.77952	0.242925	0.808322
pro CCG (GC)	196	0.00427254	0.554409	1538777	0.752835	2.09638	0.0373519
thr ACT (AT)	196	0.00221318	0.694647	2102544	-0.839619	4.37261	2.00543e-05
thr ACA (AT)	196	0.00195541	0.725361	1919288	-0.85937	2.03082	0.0436451
thr ACC (GC)	196	0.00297664	0.662927	1926505	0.830043	1.9787	0.0492725
thr ACG (GC)	196	0.00479745	0.475262	1313788	0.690183	3.09208	0.00228202
ala GCT (AT)	196	0.00314933	0.65446	3224056	-0.826264	6.33744	1.6125e-09
ala GCA (AT)	196	0.00207735	0.70252	2391150	-0.843109	3.26561	0.00129244
ala GCC (GC)	196	0.0023869	0.720973	2773712	0.870302	1.4012	0.162761
ala GCG (GC)	196	0.00341077	0.579644	2143751	0.764258	4.14455	5.09309e-05
gly GGT (AT)	196	0.0057856	0.393333	2638534	-0.627369	1.01864	0.309651
gly GGA (AT)	196	0.00333486	0.550508	2512456	-0.742068	0.222444	0.824203
gly GGC (GC)	196	0.00565363	0.670472	2494847	0.938676	4.16322	4.72553e-05
gly GGG (GC)	196	0.00682782	-1.16063	1691717	0.0397175	1.61325	0.108324
arg AGA (0xGC)	196	0.00597202	0.624108	1941778	-0.802839	1.23047	0.220018
arg CGT (1xGC)	196	0.00400136	0.000823495	1107243	-0.158798	0.430473	0.667332
arg CGA (1xGC)	196	0.00431032	-0.0621557	960894	0.0144773	0.1774	0.85938
arg AGG (1xGC)	196	0.00601834	0.103824	1617506	-0.350139	2.63938	0.00898453
arg CGC (2xGC)	196	0.00431694	0.70641	1297614	0.874792	3.53164	0.000516554
arg CGG (2xGC)	196	0.00313222	-0.265918	1054230	0.662168	1.39881	0.163474
leu TTA (0xGC)	196	0.0022544	0.476075	1490706	-0.778932	5.63808	6.03843e-08
leu CTT (1xGC)	196	0.00238678	0.409949	2579575	-0.712701	3.3176	0.00108504
leu CTA (1xGC)	196	0.000699725	0.330678	1264980	-0.593988	3.20732	0.00156853
leu TTG (1xGC)	196	0.0025179	0.380929	2703549	-0.769271	0.930244	0.353407
leu CTC (2xGC)	196	0.00374721	0.601831	2546375	0.791821	1.3147	0.19017
leu CTG (2xGC)	196	0.00376895	0.670312	2169032	0.821864	2.08708	0.0381943
ser TCC (GC)	196	0.0019697	0.447913	1959155	0.669996	2.85426	0.00478502
ser TCG (GC)	196	0.00165334	0.586742	1451425	0.774111	2.64021	0.00896339
ser TCT (AT)	196	0.00119395	0.681586	2603305	-0.840213	0.952337	0.342117
ser TCA (AT)	196	0.000974951	0.731663	2074898	-0.873885	1.25216	0.212027
ser AGC (GC)	196	0.00130028	0.663945	1778299	0.82967	0.138203	0.890224
ser AGT (AT)	196	0.000688777	0.653728	1599944	-0.817631	0.402102	0.688054
ser4 TCC (GC)	196	0.00249936	0.632343	1959155	0.795918	3.02653	0.00281126
ser4 TCG (GC)	196	0.00339744	0.628146	1451425	0.806455	3.02819	0.00279652
ser4 TCT (AT)	196	0.00186703	0.723192	2603305	-0.855162	1.33349	0.183944
ser4 TCA (AT)	196	0.00190795	0.730054	2074898	-0.862094	0.867688	0.386643
ser2 AGC (GC)	196	0.00308298	0.850987	1778299	0.923852	1.72357	0.0863868
ser2 AGT (AT)	196	0.00308298	0.850987	1599944	-0.923852	1.72357	0.0863868

## Sheet: human model
aa	modelname	codon_count	variance_explained
phe	AT	173436	0.679057
phe	GC	192286	0.679057
tyr	AT	113688	0.651608
tyr	GC	166622	0.679363
his	AT	103321	0.688149
his	GC	136463	0.688149
gln	AT	130992	0.601208
gln	GC	355169	0.601208
asn	AT	172239	0.689818
asn	GC	178538	0.689818
lys	AT	267460	0.699575
lus	GC	330208	0.699575
asp	AT	229567	0.71598
asp	GC	254208	0.71598
glu	AT	323804	0.782399
glu	GC	425224	0.782399
cys	AT	94049	0.610039
cys	GC	104877	0.610039
ile	ile_AT	242612	0.752846
ile	ile_GC	197793	0.383367
val	AT	193136	0.769613
val	GC	437393	0.769613
pro	AT	375783	0.691725
pro	GC	293551	0.691725
thr	AT	300077	0.747757
thr	GC	252253	0.747757
ala	AT	369384	0.736941
ala	GC	380772	0.736941
gly	AT	290784	0.747976
gly	GC	412699	0.747976
arg	0xGC	128098	0.585621
arg	1xGC	292692	0.465844
arg	2xGC	231782	0.701657
leu	0xGC	85743	0.366381
leu	1xGC	364180	0.612678
leu	2xGC	630429	0.82363
ser	AT	441343	0.414051
ser	GC	453625	0.414051
ser4	AT	304890	0.478337
ser4	GC	240043	0.478337
ser2	AT	136453	0.523464
ser2	GC	213582	0.523464

## Sheet: human codon
codon	genes	model_variance	variance_explained	codon_count	correlation_coeff	harvey	harveyp
phe TTT (AT)	14030	0.0134416	0.679057	173436	-0.824279	4.80285	1.58041e-06
phe TTC (GC)	14030	0.0134416	0.679057	192286	0.824279	4.80285	1.58041e-06
tyr TAT (AT)	11445	0.0144676	0.651608	113688	-0.807239	8.96616	3.54597e-19
tyr TAC (GC)	11445	0.0144676	0.651608	133052	0.807239	8.96616	3.54597e-19
his CAT (AT)	10656	0.0140399	0.688149	103321	-0.830928	4.02595	5.71395e-05
his CAC (GC)	10656	0.0140399	0.688149	136463	0.830928	4.02595	5.71395e-05
gln CAA (AT)	15160	0.0113737	0.601208	130992	-0.795309	8.0004	1.32933e-15
gln CAG (GC)	15160	0.0113737	0.601208	355169	0.795309	8.0004	1.32933e-15
asn AAT (AT)	12803	0.0121721	0.689818	172239	-0.830648	6.83335	8.67125e-12
asn AAC (GC)	12803	0.0121721	0.689818	178538	0.830648	6.83335	8.67125e-12
lys AAA (AT)	16082	0.0112476	0.699575	267460	-0.836415	5.75271	8.94223e-09
lys AAG (GC)	16082	0.0112476	0.699575	330208	0.836415	5.75271	8.94223e-09
asp GAT (AT)	14945	0.0111051	0.71598	229567	-0.846203	7.26666	3.8672e-13
asp GAC (GC)	14945	0.0111051	0.71598	254208	0.846203	7.26666	3.8672e-13
glu GAA (AT)	16923	0.00998308	0.782399	323804	-0.892602	5.8005	6.72987e-09
glu GAG (GC)	16923	0.00998308	0.782399	425224	0.892602	5.8005	6.72987e-09
cys TGT (AT)	9247	0.0165382	0.610039	94049	-0.781419	3.02469	0.00249568
cys TGC (GC)	9247	0.0165382	0.610039	104877	0.781419	3.02469	0.00249568
ile ATT (AT)	14420	0.0125346	0.511631	164370	-0.748435	15.424	3.00553e-53
ile ATA (AT)	14420	0.00782073	0.477959	78242	-0.702664	8.38191	5.68497e-17
ile ATC (GC)	14420	0.0133234	0.752846	197793	0.88685	8.38401	5.58514e-17
val GTT (AT)	17223	0.00667156	0.592745	117047	-0.783629	4.19516	2.74045e-05
val GTA (AT)	17223	0.00488911	0.485682	76089	-0.708631	19.6069	1.13097e-84
val GTC (GC)	17223	0.0106205	0.0907203	147911	0.437614	16.6643	7.26974e-62
val GTG (GC)	17223	0.0131776	0.5017	289482	0.750792	0.567179	0.5706
pro CCT (AT)	17122	0.009683	0.402661	191056	-0.634566	13.046	1.02426e-38
pro CCA (AT)	17122	0.00968948	0.436536	184727	-0.66208	3.63831	0.000275244
pro CCC (GC)	17122	0.0116266	0.484169	215796	0.717943	2.32026	0.0203383
pro CCG (GC)	17122	0.00815099	0.276884	77755	0.563511	15.9935	3.68314e-57
thr ACT (AT)	16399	0.0095287	0.460597	140788	-0.682027	6.60905	3.98719e-11
thr ACA (AT)	16399	0.0102607	0.431351	159289	-0.658731	5.76132	8.4955e-09
thr ACC (GC)	16399	0.0124125	0.503391	190611	0.745526	2.5394	0.0111134
thr ACG (GC)	16399	0.00718257	0.317268	61642	0.597349	18.3071	3.97232e-74
ala GCT (AT)	18263	0.00880052	0.441928	196875	-0.664986	13.0451	1.01008e-38
ala GCA (AT)	18263	0.00803005	0.485606	172509	-0.698425	2.50843	0.0121356
ala GCC (GC)	18263	0.012173	0.504939	299152	0.745869	1.42027	0.155546
ala GCG (GC)	18263	0.00871981	0.196594	81620	0.51652	12.8582	1.12788e-37
gly GGT (AT)	17891	0.00702091	0.217004	113971	-0.555673	4.27388	1.93096e-05
gly GGA (AT)	17891	0.00955612	0.555834	176813	-0.778535	3.58797	0.000334148
gly GGC (GC)	17891	0.0121906	0.5083	237875	0.750378	16.0869	8.02262e-58
gly GGG (GC)	17891	0.0107978	0.107627	174824	0.442367	17.0496	1.14154e-64
arg AGA (0xGC)	17232	0.0118348	0.585621	128098	-0.796227	8.54164	1.43222e-17
arg CGT (1xGC)	17232	0.00441609	-0.0697996	47554	-0.213965	1.04684	0.29519
arg CGA (1xGC)	17232	0.00496447	0.106658	64797	-0.334911	10.1832	2.76076e-24
arg AGG (1xGC)	17232	0.012149	0.0341278	125902	-0.112876	26.8235	2.62022e-155
arg CGC (2xGC)	17232	0.0102451	0.529183	109870	0.71808	25.1336	6.1905e-137
arg CGG (2xGC)	17232	0.00934046	0.391993	121912	0.645503	3.18769	0.00143668
leu TTA (0xGC)	19432	0.00398283	0.366381	85743	-0.758908	35.358	1.85671e-265
leu CTT (1xGC)	19432	0.00555171	0.345771	145855	-0.714668	1.02947	0.303273
leu CTA (1xGC)	19432	0.0024044	0.208596	77598	-0.513493	3.58079	0.000343388
leu TTG (1xGC)	19432	0.00404921	0.29881	140727	-0.559865	18.1493	5.21978e-73
leu CTC (2xGC)	19432	0.00911103	-0.0120225	207573	0.519216	16.3043	2.27876e-59
leu CTG (2xGC)	19432	0.0110507	0.635357	422856	0.847787	8.46318	2.78404e-17
ser TCC (GC)	18651	0.00762852	0.306667	191285	0.555198	9.14242	6.71967e-20
ser TCG (GC)	18651	0.00361859	0.120606	48758	0.492992	15.6132	1.31324e-54
ser TCT (AT)	18651	0.00609778	0.371249	167659	-0.612609	9.2388	2.75393e-20
ser TCA (AT)	18651	0.00496466	0.403662	137231	-0.636887	4.15052	3.33193e-05
ser AGC (GC)	18651	0.00876843	0.398614	213582	0.668989	5.6643	1.49803e-08
ser AGT (AT)	18651	0.00495921	0.354314	136453	-0.595625	2.16224	0.0306121
ser4 TCC (GC)	18649	0.0164537	0.416153	191285	0.672255	4.50176	6.78026e-06
ser4 TCG (GC)	18649	0.00909662	0.233879	48758	0.52926	18.5916	1.84409e-76
ser4 TCT (AT)	18649	0.0135671	0.355021	167659	-0.597037	11.4308	3.69624e-30
ser4 TCA (AT)	18649	0.0119174	0.371258	137231	-0.609657	1.66195	0.0965402
ser2 AGC (GC)	18633	0.0235535	0.523464	213582	0.723533	2.22985	0.0257691
ser2 AGT (AT)	18633	0.0235535	0.523464	136453	-0.723533	2.22985	0.0257691
